# Supplementary material for: Synergistic Effects of Weighted Genetic Risk Scores and Resistin and sST2 Levels on the Prognostication of Long-Term Outcomes in Patients with Coronary Artery Disease
Source: Int J Mol Sci. 2022 Apr 13;23(8):4292. doi: 10.3390/ijms23084292 (PMC9025936; doi:10.3390/ijms23084292)
Supplement: Supplementary file 1 [file ijms-23-04292-s001.zip]

Archive with 1 entries (1 files):
- ijms-1667024-supplementary.pdf
